# Supplementary material for: MLH1 enhances the sensitivity of human endometrial carcinoma cells to cisplatin by activating the MLH1/c-Abl apoptosis signaling pathway
Source: BMC Cancer. 2018 Dec 29;18:1294. doi: 10.1186/s12885-018-5218-4 (PMC6311060; doi:10.1186/s12885-018-5218-4)
Supplement: Supplementary file 4 — Table S1. The information about the sequences. (XLS 21 kb) [file 12885_2018_5218_MOESM4_ESM.xls]

## Sheet: Sheet1
Primer
Lot No	Oligo Name		Sequence(5'-3')
S749823	Homo-MLH1-176F		AGATGATTGAGAACTGTTTAGATGC
S749824	Homo-MLH1-176R		GGCTAAATCCTCAAAGGACTGC
S749825	Homo-U6-F		CTCGCTTCGGCAGCACA
S749826	Homo-U6-R		AACGCTTCACGAATTTGCGT
SiRNA-MLH1			Sequence(5'-3')
MLH1-homo-528			GGCUCAUGUUACUAUUACATT
			UGUAAUAGUAACAUGAGCCTT
MLH1-homo-1832			CCAAGUUAUACCUUCUCAATT
			UUGAGAAGGUAUAACUUGGTT
MLH1-homo-2431			CCUGCCUGAUCUAUACAAATT
			UUUGUAUAGAUCAGGCAGGTT
Negative control		sense	UUCUCCGAACGUGUCACGUTT
		antisense	ACGUGACACGUUCGGAGAATT
Negative control FAM		sense	UUCUCCGAACGUGUCACGUTT
		antisense	ACGUGACACGUUCGGAGAATT
